# Supplementary material for: Iteratively refining breast cancer intrinsic subtypes in the METABRIC dataset
Source: BioData Min. 2016 Jan 13;9:2. doi: 10.1186/s13040-015-0078-9 (PMC4712506; doi:10.1186/s13040-015-0078-9)
Supplement: Additional file 1 — Refined subtype labels and intrinsic probes. The refined breast cancer subtype labels defined for each sample in the METABRIC dataset are listed in Table S1. Table S2 shows the annotated probes selected in the CM1 list and the average occurrence of each probe. (XLSX 58 kb) [file 13040_2015_78_MOESM1_ESM.xlsx]

## Sheet: Table S1
Table S1. Refined METABRIC subtype labels after ten iterative processes.
METABRIC_ID	Subtype Labels
MB-0002	LumA
MB-0008	LumB
MB-0010	LumB
MB-0035	Her2
MB-0036	LumA
MB-0050	Normal
MB-0059	LumA
MB-0060	LumB
MB-0066	LumB
MB-0101	LumA
MB-0102	LumB
MB-0106	LumA
MB-0112	LumA
MB-0115	Basal
MB-0117	LumA
MB-0119	LumB
MB-0120	LumB
MB-0121	LumA
MB-0122	LumA
MB-0123	LumB
MB-0126	LumA
MB-0131	LumA
MB-0133	Normal
MB-0135	LumB
MB-0136	LumA
MB-0138	LumA
MB-0139	Normal
MB-0140	LumA
MB-0142	LumA
MB-0143	LumA
MB-0144	LumA
MB-0145	LumA
MB-0146	LumB
MB-0148	Her2
MB-0150	Basal
MB-0151	LumA
MB-0152	Her2
MB-0154	LumA
MB-0155	Normal
MB-0157	Basal
MB-0158	Her2
MB-0162	LumA
MB-0164	Basal
MB-0165	LumB
MB-0166	LumA
MB-0167	LumB
MB-0171	Normal
MB-0173	LumB
MB-0176	Normal
MB-0180	LumA
MB-0181	LumA
MB-0184	LumA
MB-0185	LumB
MB-0189	LumA
MB-0192	Inc
MB-0194	LumA
MB-0195	LumB
MB-0197	LumB
MB-0198	LumB
MB-0199	LumA
MB-0201	Her2
MB-0202	LumB
MB-0203	LumA
MB-0204	Inc
MB-0206	Basal
MB-0207	LumA
MB-0209	Normal
MB-0214	Basal
MB-0215	LumA
MB-0218	LumB
MB-0220	Normal
MB-0221	Her2
MB-0223	LumA
MB-0224	LumA
MB-0225	LumB
MB-0229	LumA
MB-0232	LumA
MB-0236	LumB
MB-0238	Basal
MB-0239	LumA
MB-0243	LumA
MB-0247	LumA
MB-0248	LumA
MB-0249	Her2
MB-0257	LumA
MB-0258	LumA
MB-0261	LumA
MB-0270	LumB
MB-0272	LumB
MB-0273	LumA
MB-0283	LumB
MB-0285	Normal
MB-0286	LumA
MB-0287	LumB
MB-0291	LumB
MB-0292	Her2
MB-0294	Normal
MB-0295	LumA
MB-0301	LumA
MB-0302	LumA
MB-0306	LumA
MB-0307	Inc
MB-0310	LumA
MB-0311	LumB
MB-0312	LumB
MB-0313	LumB
MB-0314	Her2
MB-0315	LumA
MB-0316	Basal
MB-0317	LumA
MB-0319	LumB
MB-0320	Normal
MB-0321	LumA
MB-0322	LumA
MB-0324	LumA
MB-0325	LumB
MB-0327	LumA
MB-0328	LumB
MB-0336	LumB
MB-0341	LumA
MB-0344	Normal
MB-0345	LumA
MB-0346	Her2
MB-0347	Her2
MB-0348	LumA
MB-0349	Inc
MB-0352	Her2
MB-0354	Her2
MB-0356	LumA
MB-0358	LumB
MB-0359	LumA
MB-0360	LumB
MB-0361	Her2
MB-0362	LumB
MB-0363	LumB
MB-0364	LumA
MB-0366	LumA
MB-0368	LumB
MB-0370	LumB
MB-0371	LumB
MB-0372	Basal
MB-0373	LumB
MB-0374	LumB
MB-0375	Normal
MB-0377	Normal
MB-0378	Her2
MB-0379	LumA
MB-0380	LumB
MB-0382	LumA
MB-0383	LumB
MB-0384	LumB
MB-0385	LumB
MB-0386	LumA
MB-0389	LumB
MB-0392	Inc
MB-0394	LumA
MB-0395	Her2
MB-0397	LumA
MB-0398	LumB
MB-0400	Basal
MB-0401	Basal
MB-0404	LumB
MB-0405	LumB
MB-0406	LumB
MB-0408	LumA
MB-0410	LumA
MB-0411	LumA
MB-0412	LumB
MB-0413	LumB
MB-0419	LumA
MB-0420	Basal
MB-0422	LumA
MB-0423	Normal
MB-0424	Normal
MB-0425	LumA
MB-0426	Normal
MB-0427	LumA
MB-0428	LumA
MB-0429	Inc
MB-0431	LumA
MB-0432	Normal
MB-0434	LumB
MB-0438	Her2
MB-0439	LumB
MB-0440	LumB
MB-0443	LumA
MB-0444	LumB
MB-0445	LumA
MB-0446	Basal
MB-0448	LumA
MB-0449	LumA
MB-0451	LumA
MB-0452	LumB
MB-0453	Her2
MB-0454	LumA
MB-0455	LumB
MB-0460	Normal
MB-0463	LumA
MB-0465	LumB
MB-0466	LumB
MB-0467	Her2
MB-0471	LumB
MB-0474	LumB
MB-0475	Her2
MB-0476	Normal
MB-0480	LumA
MB-0481	Basal
MB-0482	Her2
MB-0483	LumB
MB-0485	LumA
MB-0486	LumA
MB-0491	Inc
MB-0494	Her2
MB-0496	Normal
MB-0497	LumA
MB-0500	Basal
MB-0501	LumA
MB-0503	LumA
MB-0504	LumA
MB-0505	Normal
MB-0506	Her2
MB-0507	LumA
MB-0511	LumA
MB-0513	LumA
MB-0514	LumB
MB-0516	Basal
MB-0517	LumA
MB-0519	Normal
MB-0521	Normal
MB-0524	LumA
MB-0525	Her2
MB-0527	LumA
MB-0528	LumA
MB-0529	LumA
MB-0532	LumB
MB-0536	LumB
MB-0538	Inc
MB-0540	Normal
MB-0541	LumB
MB-0542	LumB
MB-0545	LumB
MB-0546	LumA
MB-0549	LumB
MB-0550	LumB
MB-0559	LumA
MB-0564	Her2
MB-0568	LumA
MB-0569	LumB
MB-0571	LumB
MB-0573	LumA
MB-0574	LumA
MB-0575	LumA
MB-0576	LumB
MB-0579	LumA
MB-0580	LumB
MB-0581	Her2
MB-0583	LumA
MB-0584	LumB
MB-0585	LumA
MB-0589	LumB
MB-0590	LumB
MB-0591	LumA
MB-0593	Her2
MB-0594	LumA
MB-0596	LumA
MB-0597	Normal
MB-0598	LumB
MB-0599	LumA
MB-0600	LumB
MB-0601	LumB
MB-0603	LumA
MB-0605	LumA
MB-0606	LumA
MB-0607	Inc
MB-0608	Basal
MB-0609	LumB
MB-0610	LumA
MB-0613	Her2
MB-0614	LumB
MB-0616	LumB
MB-0618	LumA
MB-0619	LumA
MB-0621	Normal
MB-0624	Normal
MB-0628	LumB
MB-0630	LumB
MB-0631	LumA
MB-0632	Her2
MB-0635	Normal
MB-0636	LumA
MB-0637	LumB
MB-0641	Normal
MB-0642	LumA
MB-0643	Her2
MB-0644	LumA
MB-0649	LumA
MB-0650	LumA
MB-0653	Her2
MB-0654	LumA
MB-0656	Basal
MB-0657	Normal
MB-0658	Basal
MB-0659	Basal
MB-0660	Her2
MB-0662	LumB
MB-0664	Basal
MB-0666	LumB
MB-0667	LumB
MB-0869	Basal
MB-0880	LumA
MB-0882	LumB
MB-0884	LumB
MB-0891	LumA
MB-0893	Normal
MB-0895	LumB
MB-0899	LumA
MB-0904	LumA
MB-0906	Her2
MB-2513	Her2
MB-2536	LumA
MB-2556	Normal
MB-2564	LumA
MB-2613	LumB
MB-2614	LumA
MB-2616	Normal
MB-2617	LumB
MB-2624	LumA
MB-2632	Her2
MB-2634	LumB
MB-2642	LumB
MB-2669	LumA
MB-2686	LumB
MB-2705	LumA
MB-2708	LumA
MB-2711	LumA
MB-2725	Normal
MB-2728	LumB
MB-2730	LumB
MB-2735	LumB
MB-2742	Her2
MB-2745	LumB
MB-2747	LumA
MB-2749	LumA
MB-2750	LumA
MB-2752	LumA
MB-2753	Basal
MB-2754	Her2
MB-2760	LumA
MB-2763	LumA
MB-2765	LumA
MB-2767	LumB
MB-2769	Inc
MB-2772	LumB
MB-2774	LumA
MB-2779	LumA
MB-2781	LumB
MB-2786	LumA
MB-2790	LumA
MB-2791	LumA
MB-2793	LumA
MB-2795	LumA
MB-2796	LumB
MB-2797	LumB
MB-2801	LumB
MB-2803	LumB
MB-2814	LumA
MB-2819	LumA
MB-2827	Basal
MB-2834	Her2
MB-2835	LumA
MB-2838	LumB
MB-2840	LumA
MB-2842	Basal
MB-2843	LumA
MB-2844	LumB
MB-2845	Normal
MB-2847	Her2
MB-2848	LumA
MB-2849	Her2
MB-2851	LumA
MB-2853	LumB
MB-2854	LumA
MB-2857	Basal
MB-2858	LumB
MB-2863	LumA
MB-2867	Normal
MB-2912	Basal
MB-2916	LumA
MB-2917	Basal
MB-2922	Her2
MB-2933	LumA
MB-2947	LumA
MB-2951	Normal
MB-2953	LumB
MB-2954	LumA
MB-2957	Basal
MB-2960	LumA
MB-2963	Her2
MB-2964	Her2
MB-2966	LumA
MB-2969	LumA
MB-2970	Inc
MB-2971	LumA
MB-2977	LumA
MB-2983	LumB
MB-2984	LumB
MB-2994	LumB
MB-2996	LumA
MB-2999	LumB
MB-3002	Inc
MB-3005	LumA
MB-3006	Normal
MB-3007	LumB
MB-3008	LumA
MB-3013	LumA
MB-3014	Basal
MB-3016	LumB
MB-3021	LumA
MB-3025	Her2
MB-3026	LumA
MB-3028	Her2
MB-3032	LumA
MB-3033	LumA
MB-3035	LumA
MB-3037	LumA
MB-3046	Basal
MB-3049	LumA
MB-3057	Basal
MB-3058	Basal
MB-3060	LumB
MB-3063	Basal
MB-3064	LumA
MB-3067	Basal
MB-3079	LumA
MB-3083	LumB
MB-3085	Normal
MB-3102	LumB
MB-3103	LumB
MB-3104	LumB
MB-3105	LumA
MB-3110	LumA
MB-3121	LumA
MB-3122	LumB
MB-3123	Basal
MB-3165	Her2
MB-3167	LumB
MB-3171	LumA
MB-3222	LumA
MB-3228	LumA
MB-3235	LumB
MB-3254	LumA
MB-3271	Basal
MB-3272	LumB
MB-3275	LumB
MB-3277	Basal
MB-3292	Basal
MB-3298	LumA
MB-3300	LumB
MB-3303	LumA
MB-3328	LumA
MB-3329	Her2
MB-3341	Inc
MB-3350	LumA
MB-3351	LumA
MB-3355	Her2
MB-3357	LumB
MB-3360	LumB
MB-3361	LumB
MB-3365	LumA
MB-3367	Basal
MB-3371	LumB
MB-3378	LumA
MB-3379	LumA
MB-3382	LumB
MB-3386	Her2
MB-3388	LumB
MB-3389	LumB
MB-3395	Basal
MB-3403	LumA
MB-3412	LumA
MB-3429	Normal
MB-3430	LumA
MB-3437	Inc
MB-3439	LumA
MB-3450	LumA
MB-3452	LumA
MB-3453	Her2
MB-3459	LumB
MB-3467	Her2
MB-3470	Her2
MB-3476	Basal
MB-3479	Normal
MB-3487	LumB
MB-3488	Her2
MB-3490	LumB
MB-3492	LumB
MB-3497	Her2
MB-3502	Basal
MB-3506	LumB
MB-3525	LumB
MB-3545	Normal
MB-3548	LumA
MB-3556	Her2
MB-3567	Basal
MB-3600	LumB
MB-3606	Her2
MB-3702	Basal
MB-3706	Basal
MB-3707	LumA
MB-3711	LumA
MB-3752	Basal
MB-3781	LumA
MB-3823	LumA
MB-3824	LumB
MB-3838	Inc
MB-3840	Inc
MB-3842	LumB
MB-3850	LumA
MB-3852	LumB
MB-3854	Normal
MB-3865	Normal
MB-3866	Her2
MB-3871	LumA
MB-3874	LumA
MB-4000	LumA
MB-4003	LumB
MB-4004	LumA
MB-4011	LumB
MB-4017	LumB
MB-4018	LumA
MB-4120	LumA
MB-4127	Her2
MB-4140	LumA
MB-4146	Basal
MB-4148	LumB
MB-4154	LumB
MB-4171	LumB
MB-4173	LumA
MB-4230	LumB
MB-4233	LumB
MB-4266	LumB
MB-4276	LumB
MB-4289	LumB
MB-4293	LumA
MB-4357	LumB
MB-4408	Basal
MB-4421	LumB
MB-4599	LumB
MB-4616	LumA
MB-4618	LumB
MB-4622	Basal
MB-4623	LumB
MB-4627	LumA
MB-4633	LumA
MB-4634	LumA
MB-4640	Her2
MB-4641	LumA
MB-4642	LumB
MB-4644	LumB
MB-4648	LumB
MB-4649	LumB
MB-4651	LumB
MB-4655	LumB
MB-4661	LumA
MB-4665	LumA
MB-4666	LumA
MB-4667	Her2
MB-4670	LumA
MB-4671	LumB
MB-4672	LumB
MB-4674	LumA
MB-4682	LumB
MB-4685	LumB
MB-4686	LumA
MB-4687	LumB
MB-4688	LumB
MB-4691	LumA
MB-4694	Basal
MB-4698	Inc
MB-4701	LumA
MB-4702	LumB
MB-4704	Inc
MB-4706	LumA
MB-4708	LumA
MB-4709	LumA
MB-4710	Normal
MB-4712	Her2
MB-4715	Basal
MB-4716	LumB
MB-4717	Basal
MB-4718	Normal
MB-4719	LumA
MB-4721	LumA
MB-4723	LumB
MB-4724	Her2
MB-4729	LumB
MB-4730	LumA
MB-4732	Basal
MB-4733	Her2
MB-4735	LumA
MB-4737	LumB
MB-4739	LumA
MB-4741	LumA
MB-4743	Normal
MB-4745	Her2
MB-4749	LumB
MB-4752	LumA
MB-4757	Basal
MB-4758	Basal
MB-4762	LumA
MB-4763	Her2
MB-4764	LumA
MB-4767	LumB
MB-4770	Her2
MB-4771	LumB
MB-4778	LumA
MB-4779	LumA
MB-4784	LumA
MB-4785	LumB
MB-4787	LumB
MB-4790	Inc
MB-4791	LumB
MB-4796	LumB
MB-4797	Inc
MB-4800	LumA
MB-4801	LumA
MB-4805	LumB
MB-4806	LumA
MB-4809	Basal
MB-4814	Inc
MB-4818	LumA
MB-4822	LumA
MB-4825	LumB
MB-4827	LumA
MB-4832	LumA
MB-4834	LumB
MB-4849	LumB
MB-4851	LumB
MB-4855	LumA
MB-4858	LumA
MB-4862	LumB
MB-4866	LumA
MB-4867	LumA
MB-4869	LumA
MB-4871	Her2
MB-4872	LumA
MB-4878	LumB
MB-4886	Her2
MB-4887	LumB
MB-4888	Basal
MB-4894	LumB
MB-4898	LumA
MB-4899	LumA
MB-4900	LumB
MB-4906	LumB
MB-4908	LumB
MB-4911	Basal
MB-4912	LumB
MB-4929	Her2
MB-4930	LumB
MB-4933	LumB
MB-4934	LumB
MB-4935	Her2
MB-4937	LumB
MB-4938	Basal
MB-4941	LumA
MB-4944	LumB
MB-4945	Basal
MB-4950	LumA
MB-4952	Her2
MB-4956	LumB
MB-4959	LumA
MB-4961	LumA
MB-4962	LumA
MB-4965	LumB
MB-4966	LumA
MB-4967	LumA
MB-4968	LumA
MB-4969	LumA
MB-4970	LumB
MB-4977	LumA
MB-4981	LumA
MB-4982	Her2
MB-4986	LumB
MB-4991	LumB
MB-4992	Her2
MB-4993	Her2
MB-4994	LumB
MB-4998	LumB
MB-4999	LumA
MB-5001	LumA
MB-5004	LumB
MB-5011	LumA
MB-5013	LumA
MB-5014	LumB
MB-5015	LumA
MB-5017	LumB
MB-5018	LumB
MB-5019	Her2
MB-5020	LumA
MB-5022	Her2
MB-5027	LumA
MB-5033	Inc
MB-5035	LumA
MB-5040	LumB
MB-5041	Her2
MB-5043	LumA
MB-5044	LumB
MB-5045	LumB
MB-5048	LumB
MB-5049	LumB
MB-5050	LumA
MB-5052	Her2
MB-5053	LumA
MB-5058	Her2
MB-5059	LumA
MB-5060	LumA
MB-5061	LumB
MB-5062	LumB
MB-5064	LumA
MB-5065	Basal
MB-5066	LumA
MB-5068	LumA
MB-5070	Basal
MB-5072	Her2
MB-5074	LumA
MB-5076	Basal
MB-5078	LumB
MB-5084	LumA
MB-5088	LumB
MB-5093	LumB
MB-5097	LumB
MB-5100	Basal
MB-5101	LumB
MB-5104	LumA
MB-5106	LumA
MB-5107	LumB
MB-5109	Her2
MB-5114	Her2
MB-5115	Basal
MB-5116	LumB
MB-5117	LumA
MB-5118	LumA
MB-5119	LumA
MB-5120	Her2
MB-5121	LumB
MB-5123	LumA
MB-5124	LumB
MB-5126	Basal
MB-5131	LumA
MB-5136	LumA
MB-5137	Basal
MB-5138	Her2
MB-5139	LumB
MB-5140	LumB
MB-5143	LumA
MB-5144	LumB
MB-5145	Basal
MB-5147	LumA
MB-5152	LumA
MB-5157	Her2
MB-5158	LumA
MB-5160	LumB
MB-5161	Normal
MB-5163	LumB
MB-5166	LumB
MB-5169	LumB
MB-5172	Her2
MB-5176	LumB
MB-5179	LumA
MB-5182	LumA
MB-5183	LumA
MB-5184	LumA
MB-5185	LumB
MB-5188	Her2
MB-5189	LumA
MB-5193	LumA
MB-5195	LumB
MB-5196	LumB
MB-5197	LumB
MB-5200	LumB
MB-5201	LumA
MB-5205	Inc
MB-5206	LumA
MB-5209	Basal
MB-5211	LumB
MB-5212	LumB
MB-5213	Her2
MB-5215	LumB
MB-5218	LumB
MB-5219	LumA
MB-5221	LumA
MB-5222	Her2
MB-5223	Basal
MB-5224	LumA
MB-5226	LumB
MB-5227	LumA
MB-5228	LumB
MB-5229	Her2
MB-5230	LumA
MB-5232	Basal
MB-5233	LumB
MB-5236	Basal
MB-5238	Normal
MB-5240	LumA
MB-5243	LumB
MB-5244	LumB
MB-5253	LumA
MB-5256	LumA
MB-5258	Basal
MB-5259	Her2
MB-5260	LumB
MB-5261	LumB
MB-5264	LumA
MB-5266	LumB
MB-5267	Normal
MB-5268	LumA
MB-5270	LumA
MB-5272	Her2
MB-5273	LumB
MB-5279	LumA
MB-5281	Her2
MB-5284	LumA
MB-5287	LumA
MB-5288	LumA
MB-5289	LumA
MB-5290	LumA
MB-5291	LumB
MB-5292	LumB
MB-5293	LumB
MB-5294	Basal
MB-5296	Her2
MB-5299	Basal
MB-5300	LumA
MB-5301	Her2
MB-5302	LumB
MB-5305	LumA
MB-5306	LumB
MB-5310	LumA
MB-5311	LumA
MB-5312	Her2
MB-5315	Her2
MB-5318	LumB
MB-5322	LumB
MB-5323	Basal
MB-5324	LumA
MB-5325	Basal
MB-5327	Her2
MB-5328	LumB
MB-5329	Her2
MB-5330	LumA
MB-5331	LumA
MB-5338	LumB
MB-5341	LumB
MB-5347	LumB
MB-5348	Basal
MB-5349	LumA
MB-5350	LumB
MB-5351	Normal
MB-5358	LumA
MB-5360	LumA
MB-5361	LumB
MB-5365	LumA
MB-5366	LumB
MB-5369	LumA
MB-5370	LumB
MB-5377	LumA
MB-5378	Basal
MB-5381	Her2
MB-5382	LumA
MB-5383	LumB
MB-5384	LumB
MB-5385	LumA
MB-5387	Basal
MB-5388	LumA
MB-5389	LumA
MB-5390	Basal
MB-5392	Her2
MB-5393	LumA
MB-5395	LumA
MB-5396	LumB
MB-5397	Inc
MB-5398	LumA
MB-5401	LumA
MB-5402	LumB
MB-5403	LumA
MB-5404	LumA
MB-5405	LumB
MB-5408	Her2
MB-5409	Her2
MB-5411	Her2
MB-5412	LumA
MB-5413	LumA
MB-5414	LumB
MB-5417	Her2
MB-5418	LumB
MB-5421	Basal
MB-5422	LumA
MB-5424	LumA
MB-5427	Basal
MB-5429	LumA
MB-5432	LumA
MB-5433	LumB
MB-5441	Her2
MB-5442	Basal
MB-5446	Her2
MB-5451	LumA
MB-5454	LumB
MB-5455	LumA
MB-5457	LumA
MB-5459	LumB
MB-5468	Basal
MB-5472	LumA
MB-5473	LumA
MB-5474	Her2
MB-5475	LumB
MB-5477	LumB
MB-5478	LumA
MB-5481	LumB
MB-5482	Basal
MB-5483	Her2
MB-5484	LumA
MB-5485	LumB
MB-5486	LumB
MB-5489	LumA
MB-5490	LumA
MB-5491	LumA
MB-5493	LumB
MB-5495	LumA
MB-5497	LumB
MB-5498	LumB
MB-5499	Normal
MB-5502	LumB
MB-5505	LumB
MB-5510	LumA
MB-5511	Her2
MB-5514	LumA
MB-5518	LumB
MB-5519	LumB
MB-5520	LumB
MB-5521	LumA
MB-5525	LumB
MB-5526	Basal
MB-5529	Basal
MB-5531	Basal
MB-5532	LumB
MB-5534	LumB
MB-5535	Her2
MB-5540	LumB
MB-5541	Normal
MB-5548	Basal
MB-5549	Her2
MB-5550	LumA
MB-5551	Basal
MB-5554	LumA
MB-5556	LumB
MB-5560	Basal
MB-5562	LumA
MB-5565	Basal
MB-5567	LumA
MB-5571	LumA
MB-5575	LumB
MB-5576	LumB
MB-5579	LumA
MB-5580	LumA
MB-5582	LumA
MB-5583	LumA
MB-5584	LumB
MB-5589	LumA
MB-5590	LumB
MB-5591	LumA
MB-5596	LumA
MB-5597	LumA
MB-5599	LumA
MB-5601	LumA
MB-5602	Her2
MB-5603	LumA
MB-5604	LumB
MB-5613	LumB
MB-5616	Basal
MB-5617	LumA
MB-5622	LumB
MB-5623	LumB
MB-5625	Basal
MB-5626	LumB
MB-5629	LumB
MB-5632	LumB
MB-5634	Basal
MB-5635	LumB
MB-5638	LumB
MB-5642	LumA
MB-5645	LumA
MB-5646	LumB
MB-5647	LumA
MB-5651	Her2
MB-5653	LumB
MB-5654	LumA
MB-0000	Normal
MB-0005	LumA
MB-0006	LumA
MB-0014	LumA
MB-0020	Her2
MB-0022	LumA
MB-0025	LumB
MB-0028	LumB
MB-0039	LumA
MB-0045	Basal
MB-0046	LumB
MB-0048	Normal
MB-0053	LumB
MB-0054	Inc
MB-0056	LumB
MB-0062	Basal
MB-0064	LumB
MB-0068	LumA
MB-0071	LumA
MB-0079	Her2
MB-0081	LumA
MB-0083	LumA
MB-0093	LumA
MB-0095	LumB
MB-0097	LumA
MB-0099	LumA
MB-0100	Basal
MB-0107	LumB
MB-0108	LumB
MB-0109	LumB
MB-0110	Normal
MB-0111	LumA
MB-0113	Her2
MB-0114	LumA
MB-0116	Normal
MB-0124	LumA
MB-0125	LumA
MB-0127	Inc
MB-0128	Normal
MB-0129	Her2
MB-0130	LumA
MB-0134	LumA
MB-0147	LumA
MB-0149	Basal
MB-0153	Basal
MB-0156	Normal
MB-0159	Her2
MB-0160	Normal
MB-0163	Basal
MB-0168	LumA
MB-0169	Normal
MB-0170	LumA
MB-0172	LumA
MB-0174	Basal
MB-0175	LumA
MB-0177	LumA
MB-0178	LumB
MB-0179	Normal
MB-0188	Her2
MB-0191	Basal
MB-0193	LumB
MB-0196	LumB
MB-0200	Basal
MB-0205	Normal
MB-0210	Basal
MB-0211	Her2
MB-0222	LumA
MB-0226	LumA
MB-0227	LumA
MB-0228	Normal
MB-0230	Her2
MB-0231	LumA
MB-0233	LumA
MB-0234	LumB
MB-0235	LumA
MB-0241	Her2
MB-0242	LumA
MB-0244	LumA
MB-0245	LumA
MB-0253	LumA
MB-0256	LumA
MB-0259	Basal
MB-0260	LumA
MB-0262	LumB
MB-0263	LumA
MB-0264	LumA
MB-0265	Normal
MB-0266	LumA
MB-0268	LumB
MB-0269	Basal
MB-0275	Normal
MB-0278	Basal
MB-0279	Normal
MB-0280	LumA
MB-0281	Normal
MB-0282	Normal
MB-0284	Basal
MB-0288	LumA
MB-0289	Normal
MB-0290	LumA
MB-0293	Normal
MB-0299	Basal
MB-0303	Basal
MB-0304	LumB
MB-0305	LumA
MB-0308	Normal
MB-0309	LumA
MB-0318	Basal
MB-0326	LumA
MB-0329	LumB
MB-0330	LumB
MB-0333	Basal
MB-0335	LumA
MB-0339	LumA
MB-0340	Basal
MB-0342	Normal
MB-0343	LumA
MB-0350	Basal
MB-0351	LumA
MB-0353	LumA
MB-0355	Inc
MB-0365	LumB
MB-0367	LumA
MB-0369	LumB
MB-0381	LumB
MB-0388	LumA
MB-0390	Her2
MB-0391	Her2
MB-0393	LumB
MB-0396	Basal
MB-0399	Her2
MB-0402	Normal
MB-0403	Normal
MB-0407	Normal
MB-0414	Basal
MB-0417	LumA
MB-0418	LumB
MB-0421	LumB
MB-0433	Normal
MB-0435	Basal
MB-0436	Her2
MB-0437	LumB
MB-0442	Normal
MB-0458	Normal
MB-0459	LumB
MB-0462	Her2
MB-0464	Her2
MB-0468	LumB
MB-0469	LumB
MB-0470	Normal
MB-0472	LumA
MB-0478	Normal
MB-0479	Her2
MB-0484	LumB
MB-0487	Normal
MB-0488	Normal
MB-0489	Normal
MB-0490	LumA
MB-0492	Inc
MB-0495	Her2
MB-0499	Normal
MB-0502	Basal
MB-0508	Normal
MB-0509	LumB
MB-0510	LumB
MB-0512	LumA
MB-0522	Her2
MB-0526	LumB
MB-0531	Normal
MB-0534	Normal
MB-0535	LumA
MB-0537	Normal
MB-0539	Her2
MB-0543	LumB
MB-0544	LumA
MB-0547	LumA
MB-0551	Normal
MB-0552	Her2
MB-0553	Inc
MB-0554	LumA
MB-0558	Basal
MB-0570	LumB
MB-0577	LumB
MB-0578	Normal
MB-0582	Basal
MB-0586	LumA
MB-0587	LumA
MB-0588	Her2
MB-0592	LumA
MB-0611	LumB
MB-0615	Her2
MB-0617	Normal
MB-0620	Normal
MB-0623	LumA
MB-0626	LumB
MB-0627	Her2
MB-0634	Normal
MB-0638	Normal
MB-0639	Basal
MB-0640	LumA
MB-0646	LumB
MB-0652	Inc
MB-0655	LumA
MB-0661	LumA
MB-0663	Her2
MB-0872	LumA
MB-0874	Basal
MB-0876	Normal
MB-0877	LumB
MB-0885	Normal
MB-0897	LumA
MB-0901	Basal
MB-0907	Her2
MB-2517	Her2
MB-2610	LumA
MB-2618	LumB
MB-2626	LumA
MB-2629	LumB
MB-2643	Basal
MB-2645	LumB
MB-2712	LumA
MB-2718	Basal
MB-2720	LumA
MB-2721	LumA
MB-2724	Normal
MB-2744	Normal
MB-2758	Her2
MB-2764	Normal
MB-2770	LumA
MB-2771	Basal
MB-2792	LumB
MB-2815	Normal
MB-2820	LumA
MB-2821	Normal
MB-2823	Normal
MB-2833	Basal
MB-2846	Inc
MB-2850	Basal
MB-2895	Her2
MB-2896	LumA
MB-2900	Normal
MB-2901	LumB
MB-2904	Basal
MB-2919	LumA
MB-2923	Her2
MB-2927	LumA
MB-2929	Her2
MB-2931	LumA
MB-2932	LumB
MB-2939	LumB
MB-2944	LumA
MB-2952	LumA
MB-2990	LumA
MB-2993	Basal
MB-3001	Basal
MB-3031	Her2
MB-3050	LumB
MB-3062	Basal
MB-3088	LumA
MB-3092	LumA
MB-3153	Her2
MB-3181	LumB
MB-3211	Basal
MB-3218	Basal
MB-3252	Inc
MB-3253	LumB
MB-3266	LumB
MB-3295	Normal
MB-3297	Basal
MB-3301	LumA
MB-3344	Normal
MB-3363	Basal
MB-3381	LumA
MB-3383	Basal
MB-3396	Her2
MB-3402	LumB
MB-3417	LumA
MB-3435	Her2
MB-3436	LumB
MB-3462	LumA
MB-3466	LumB
MB-3500	Basal
MB-3510	LumA
MB-3526	LumA
MB-3528	Her2
MB-3530	LumB
MB-3536	LumA
MB-3547	LumA
MB-3576	LumB
MB-3582	Normal
MB-3614	LumB
MB-3748	LumA
MB-3754	LumB
MB-3797	LumA
MB-3978	Her2
MB-4001	LumB
MB-4005	Inc
MB-4008	Inc
MB-4010	LumB
MB-4012	Her2
MB-4015	Her2
MB-4024	Basal
MB-4033	LumA
MB-4046	LumB
MB-4059	Inc
MB-4079	LumB
MB-4091	LumA
MB-4098	LumA
MB-4119	LumB
MB-4126	LumB
MB-4139	LumB
MB-4141	LumB
MB-4145	LumA
MB-4189	LumB
MB-4212	LumA
MB-4213	LumA
MB-4222	LumB
MB-4234	LumA
MB-4235	Basal
MB-4236	LumB
MB-4250	LumA
MB-4254	Basal
MB-4264	LumB
MB-4270	LumB
MB-4274	LumB
MB-4278	LumB
MB-4281	LumB
MB-4282	LumB
MB-4283	LumA
MB-4292	LumB
MB-4298	LumB
MB-4300	LumB
MB-4303	Her2
MB-4306	LumA
MB-4310	LumB
MB-4313	LumA
MB-4317	LumB
MB-4318	LumB
MB-4322	LumA
MB-4323	LumB
MB-4324	LumB
MB-4328	LumA
MB-4329	LumA
MB-4331	LumB
MB-4332	Basal
MB-4333	LumA
MB-4339	LumB
MB-4341	Her2
MB-4342	LumA
MB-4343	Inc
MB-4348	LumB
MB-4350	Her2
MB-4351	Her2
MB-4353	LumB
MB-4354	Her2
MB-4360	Her2
MB-4362	LumA
MB-4368	LumA
MB-4374	LumA
MB-4375	LumA
MB-4381	LumB
MB-4390	LumA
MB-4395	LumB
MB-4407	Basal
MB-4416	Basal
MB-4417	Basal
MB-4418	LumB
MB-4426	LumB
MB-4434	LumB
MB-4442	LumB
MB-4484	Normal
MB-4529	LumA
MB-4548	Her2
MB-4557	LumA
MB-4564	LumA
MB-4578	LumA
MB-4591	LumB
MB-4593	LumA
MB-4598	LumB
MB-4601	Her2
MB-4602	LumB
MB-4603	LumA
MB-4607	LumA
MB-4621	Basal
MB-4626	LumB
MB-4630	LumB
MB-4639	LumB
MB-4643	Her2
MB-4653	Normal
MB-4654	LumB
MB-4660	Basal
MB-4663	Her2
MB-4669	LumB
MB-4673	LumB
MB-4675	LumA
MB-4679	Basal
MB-4681	LumA
MB-4692	LumB
MB-4695	Normal
MB-4696	Basal
MB-4705	Normal
MB-4707	Basal
MB-4711	Her2
MB-4714	Basal
MB-4722	LumA
MB-4725	LumB
MB-4731	Her2
MB-4738	Normal
MB-4742	LumA
MB-4744	LumB
MB-4746	LumB
MB-4750	LumB
MB-4760	LumA
MB-4769	Basal
MB-4782	Normal
MB-4792	Basal
MB-4793	Basal
MB-4794	LumA
MB-4798	LumA
MB-4802	LumB
MB-4820	LumA
MB-4823	Her2
MB-4828	LumB
MB-4829	LumB
MB-4836	LumB
MB-4838	LumB
MB-4839	LumA
MB-4843	LumA
MB-4845	LumA
MB-4846	LumB
MB-4853	Normal
MB-4859	Normal
MB-4860	LumB
MB-4865	Basal
MB-4870	LumA
MB-4873	LumB
MB-4876	LumB
MB-4879	Her2
MB-4880	Basal
MB-4881	Basal
MB-4882	LumA
MB-4883	LumA
MB-4893	Basal
MB-4896	Her2
MB-4897	Normal
MB-4904	Her2
MB-4925	LumB
MB-4928	Her2
MB-4931	Basal
MB-4942	Basal
MB-4949	LumB
MB-4957	LumB
MB-4974	Basal
MB-4976	LumA
MB-4978	Inc
MB-4987	LumA
MB-4996	LumA
MB-5008	Her2
MB-5039	LumB
MB-5054	Her2
MB-5057	Basal
MB-5063	Her2
MB-5073	LumA
MB-5079	LumA
MB-5081	LumB
MB-5086	LumA
MB-5092	Normal
MB-5098	LumB
MB-5102	Basal
MB-5105	LumA
MB-5110	Normal
MB-5113	LumA
MB-5122	LumA
MB-5127	LumA
MB-5130	LumA
MB-5134	LumA
MB-5135	Basal
MB-5148	Her2
MB-5150	LumA
MB-5154	Her2
MB-5155	LumA
MB-5162	Normal
MB-5164	LumB
MB-5167	LumB
MB-5171	Normal
MB-5173	Basal
MB-5174	LumB
MB-5175	LumA
MB-5177	LumB
MB-5178	LumA
MB-5186	LumA
MB-5190	Her2
MB-5191	LumA
MB-5199	Her2
MB-5204	LumA
MB-5208	Basal
MB-5214	Normal
MB-5225	Basal
MB-5231	Her2
MB-5235	Inc
MB-5239	LumB
MB-5251	LumA
MB-5255	Normal
MB-5271	LumB
MB-5275	LumB
MB-5277	LumA
MB-5278	Normal
MB-5280	LumA
MB-5295	Basal
MB-5298	Basal
MB-5308	Normal
MB-5313	LumB
MB-5317	LumB
MB-5326	LumA
MB-5332	LumB
MB-5334	LumA
MB-5335	Basal
MB-5345	LumA
MB-5346	Basal
MB-5364	Normal
MB-5368	LumA
MB-5373	LumA
MB-5386	LumB
MB-5394	Her2
MB-5399	LumA
MB-5406	LumB
MB-5407	LumA
MB-5410	LumA
MB-5420	Inc
MB-5425	LumA
MB-5426	Her2
MB-5428	LumA
MB-5431	Basal
MB-5434	Inc
MB-5435	LumB
MB-5440	Basal
MB-5444	LumA
MB-5447	LumB
MB-5450	Basal
MB-5452	LumA
MB-5453	Normal
MB-5458	Her2
MB-5460	LumB
MB-5463	LumB
MB-5464	LumA
MB-5465	Basal
MB-5467	Normal
MB-5470	LumB
MB-5471	LumA
MB-5492	Normal
MB-5513	LumB
MB-5527	Her2
MB-5530	LumB
MB-5533	Inc
MB-5543	LumA
MB-5546	Inc
MB-5547	Basal
MB-5552	LumB
MB-5553	LumB
MB-5558	Her2
MB-5559	Normal
MB-5563	LumA
MB-5566	Basal
MB-5572	Basal
MB-5577	Her2
MB-5585	LumA
MB-5588	LumA
MB-5592	LumB
MB-5593	Her2
MB-5605	LumB
MB-5614	LumA
MB-5620	LumA
MB-5624	Basal
MB-5628	LumB
MB-5633	Inc
MB-5636	LumB
MB-5640	LumA
MB-5641	LumB
MB-5648	LumA
MB-5652	Normal
MB-5655	Basal
MB-5656	Normal
MB-6001	LumA
MB-6006	LumA
MB-6007	LumB
MB-6008	LumB
MB-6010	LumB
MB-6011	LumB
MB-6012	LumA
MB-6014	Normal
MB-6016	LumA
MB-6017	LumA
MB-6018	LumA
MB-6019	LumB
MB-6020	LumB
MB-6021	LumA
MB-6022	LumB
MB-6023	LumB
MB-6024	LumA
MB-6026	LumB
MB-6029	LumA
MB-6030	LumA
MB-6036	Basal
MB-6039	LumB
MB-6042	LumA
MB-6044	LumA
MB-6047	LumB
MB-6048	LumB
MB-6049	LumB
MB-6050	LumA
MB-6051	LumA
MB-6052	Normal
MB-6053	LumB
MB-6055	Basal
MB-6058	Basal
MB-6059	LumA
MB-6060	LumB
MB-6062	Basal
MB-6063	Her2
MB-6065	LumA
MB-6068	Basal
MB-6069	LumA
MB-6071	LumA
MB-6075	LumB
MB-6079	LumB
MB-6080	LumB
MB-6082	Inc
MB-6083	LumA
MB-6085	Her2
MB-6092	LumA
MB-6097	LumB
MB-6098	Basal
MB-6100	Her2
MB-6101	LumB
MB-6103	LumA
MB-6105	LumB
MB-6107	LumB
MB-6108	LumA
MB-6113	LumA
MB-6114	LumB
MB-6116	LumB
MB-6118	LumA
MB-6122	LumB
MB-6124	LumA
MB-6125	LumA
MB-6131	Her2
MB-6133	LumB
MB-6135	LumB
MB-6138	LumA
MB-6141	LumB
MB-6143	Basal
MB-6144	Basal
MB-6145	LumB
MB-6146	LumB
MB-6147	Normal
MB-6149	LumB
MB-6150	LumA
MB-6152	Her2
MB-6154	LumB
MB-6156	LumB
MB-6157	LumB
MB-6160	Her2
MB-6163	LumA
MB-6164	LumA
MB-6167	LumA
MB-6168	LumA
MB-6169	Her2
MB-6171	LumA
MB-6178	Basal
MB-6179	LumB
MB-6181	LumA
MB-6182	Her2
MB-6183	LumB
MB-6184	LumB
MB-6185	Normal
MB-6187	Normal
MB-6188	Basal
MB-6189	LumB
MB-6190	LumA
MB-6192	LumB
MB-6194	LumA
MB-6195	LumA
MB-6200	LumA
MB-6201	LumA
MB-6204	LumA
MB-6206	LumA
MB-6207	LumA
MB-6208	LumB
MB-6211	LumA
MB-6212	LumA
MB-6213	LumA
MB-6214	LumA
MB-6217	LumB
MB-6218	LumA
MB-6223	Her2
MB-6224	Her2
MB-6225	LumA
MB-6226	LumB
MB-6228	Her2
MB-6229	LumA
MB-6230	LumA
MB-6231	LumB
MB-6232	LumA
MB-6233	Inc
MB-6234	Normal
MB-6237	Basal
MB-6238	LumA
MB-6239	LumA
MB-6242	Basal
MB-6245	Basal
MB-6246	Her2
MB-6248	Basal
MB-6251	Basal
MB-6253	LumA
MB-6254	LumA
MB-6256	LumA
MB-6257	LumB
MB-6263	LumA
MB-6271	LumA
MB-6272	Basal
MB-6273	LumA
MB-6280	Basal
MB-6281	LumA
MB-6283	LumA
MB-6284	LumB
MB-6286	LumA
MB-6287	LumB
MB-6288	LumB
MB-6297	LumA
MB-6300	LumA
MB-6302	LumB
MB-6305	Basal
MB-6306	LumB
MB-6308	LumA
MB-6312	LumB
MB-6314	LumB
MB-6317	LumB
MB-6318	Her2
MB-6319	LumA
MB-6322	LumA
MB-6327	LumB
MB-6328	LumB
MB-6329	LumB
MB-6330	Her2
MB-6334	LumB
MB-6336	Basal
MB-6337	Her2
MB-6344	LumB
MB-6346	LumB
MB-6358	Her2
MB-6359	LumA
MB-6363	Her2
MB-7000	LumB
MB-7001	LumA
MB-7002	LumB
MB-7003	LumA
MB-7004	LumA
MB-7005	LumA
MB-7006	LumA
MB-7007	Her2
MB-7008	Her2
MB-7009	Basal
MB-7010	LumA
MB-7011	LumB
MB-7012	Basal
MB-7013	LumA
MB-7014	Inc
MB-7015	LumB
MB-7017	Basal
MB-7018	LumA
MB-7019	LumA
MB-7020	Her2
MB-7022	LumB
MB-7023	Basal
MB-7024	LumB
MB-7025	Basal
MB-7026	LumA
MB-7027	Her2
MB-7028	LumB
MB-7029	LumA
MB-7030	Basal
MB-7031	Basal
MB-7032	LumA
MB-7034	LumA
MB-7035	Her2
MB-7036	Basal
MB-7037	LumA
MB-7038	Basal
MB-7039	Her2
MB-7040	LumA
MB-7041	LumA
MB-7042	LumB
MB-7043	LumA
MB-7044	Normal
MB-7045	Her2
MB-7046	LumB
MB-7048	LumB
MB-7049	Basal
MB-7050	LumB
MB-7051	LumB
MB-7052	Basal
MB-7053	LumA
MB-7054	Basal
MB-7055	Her2
MB-7056	LumA
MB-7057	Her2
MB-7058	LumA
MB-7059	Her2
MB-7060	LumA
MB-7061	LumA
MB-7062	LumA
MB-7063	LumA
MB-7065	LumA
MB-7066	Her2
MB-7067	Her2
MB-7068	LumB
MB-7069	Her2
MB-7070	LumB
MB-7071	LumB
MB-7072	LumB
MB-7073	Her2
MB-7074	LumA
MB-7075	LumB
MB-7076	LumA
MB-7077	LumA
MB-7078	Basal
MB-7079	Normal
MB-7080	LumA
MB-7081	Basal
MB-7082	Her2
MB-7083	LumB
MB-7084	Basal
MB-7085	LumA
MB-7086	LumB
MB-7087	Basal
MB-7088	Her2
MB-7089	Basal
MB-7090	Her2
MB-7091	LumA
MB-7092	LumB
MB-7093	LumA
MB-7094	LumB
MB-7095	LumB
MB-7096	LumA
MB-7097	LumB
MB-7099	LumB
MB-7100	LumA
MB-7101	Normal
MB-7102	LumA
MB-7104	LumB
MB-7106	LumA
MB-7107	LumB
MB-7109	LumB
MB-7111	LumB
MB-7112	LumB
MB-7113	LumA
MB-7114	Basal
MB-7115	LumB
MB-7116	LumB
MB-7118	LumA
MB-7119	Basal
MB-7121	Basal
MB-7122	LumB
MB-7123	LumA
MB-7124	LumA
MB-7127	LumA
MB-7128	LumA
MB-7130	LumB
MB-7131	LumB
MB-7132	LumA
MB-7133	LumB
MB-7135	Her2
MB-7137	LumA
MB-7138	LumB
MB-7140	LumB
MB-7141	LumA
MB-7142	LumB
MB-7143	Her2
MB-7144	LumB
MB-7145	Basal
MB-7147	LumB
MB-7148	LumB
MB-7149	LumB
MB-7150	LumB
MB-7151	Basal
MB-7152	LumB
MB-7153	LumA
MB-7154	Basal
MB-7155	Basal
MB-7157	LumB
MB-7158	Basal
MB-7159	Basal
MB-7160	LumB
MB-7161	LumA
MB-7162	LumA
MB-7163	LumA
MB-7164	LumA
MB-7165	Basal
MB-7167	LumA
MB-7168	Normal
MB-7170	LumA
MB-7171	LumB
MB-7172	LumA
MB-7173	LumB
MB-7174	LumB
MB-7176	LumB
MB-7181	LumB
MB-7182	LumB
MB-7185	LumA
MB-7186	LumB
MB-7187	Her2
MB-7188	LumA
MB-7189	LumB
MB-7193	LumB
MB-7194	LumB
MB-7195	LumA
MB-7196	LumB
MB-7197	LumA
MB-7198	LumB
MB-7199	LumB
MB-7200	LumA
MB-7201	Her2
MB-7205	Basal
MB-7207	Her2
MB-7208	Her2
MB-7212	Normal
MB-7215	LumA
MB-7216	LumA
MB-7217	LumA
MB-7218	LumA
MB-7219	LumA
MB-7220	LumA
MB-7225	Basal
MB-7226	LumB
MB-7227	LumA
MB-7228	LumA
MB-7229	LumA
MB-7230	LumA
MB-7231	LumA
MB-7232	LumA
MB-7233	LumA
MB-7234	Inc
MB-7235	LumA
MB-7236	LumA
MB-7238	LumB
MB-7241	LumA
MB-7243	LumA
MB-7244	LumA
MB-7249	LumA
MB-7250	Her2
MB-7251	Her2
MB-7252	Her2
MB-7253	LumB
MB-7254	LumA
MB-7256	Her2
MB-7258	Her2
MB-7260	LumB
MB-7262	LumB
MB-7263	LumB
MB-7264	LumB
MB-7266	LumA
MB-7267	Basal
MB-7268	LumA
MB-7269	Basal
MB-7270	Her2
MB-7273	Her2
MB-7275	Her2
MB-7276	LumA
MB-7277	LumA
MB-7278	LumA
MB-7279	LumB
MB-7280	LumA
MB-7281	Her2
MB-7283	LumB
MB-7284	LumA
MB-7285	LumA
MB-7286	LumB
MB-7287	LumB
MB-7288	LumA
MB-7289	Normal
MB-7291	Her2
MB-7292	LumB
MB-7293	LumA
MB-7294	LumB
MB-7295	LumA
MB-7296	LumB
MB-7297	LumB
MB-7298	LumB
MB-7299	LumB

## Sheet: Table S2
Table S2. Probe appearance after ten iterative processes and the respective annotation based on Dunning et al. (2010) and Illumina array data.
IlluminaID	ArrayAddress	NuID	ProbeQuality	CodingZone	ProbeSequence	SecondMatches	OtherGenomicMatches	RepeatMask	OverlappingSNP	EntrezReannotated	GenomicLocation	SymbolReannotated	EnsemblReannotated	ProbeAppearance
ILMN_2326273	610598	HXxXftQktCIJfp1e4I	Perfect	Transcriptomic	CCTTACCCTCTTGTCCAAGCAGTCAAGAGAAGCCTTGGCTCCCTGTGAAG	NA	NA	NA	rs60712732	1117	chr1:111784939:111784988:+	CHI3L2	ENSG00000064886	1
ILMN_1775235	650753	osj1QiH8ktFJfDk7Eo	Perfect	Transcriptomic	GTAGATTCCCAAGAGACTTTAGCAGTCACCAGCCTTAATGCATGTACAGG	NA	NA	NA	NA	3899	chr2:100163844:100163893:-	AFF3	ENSG00000144218	1
ILMN_1796059	5910309	TiLd7iHv0SCju78VCk	Perfect****	Transcriptomic	GAGAGTCTCTGTGAGACTGTTTCACAGAAGGATGTGTGTTTACCCAAGGC	chr10:37490161:37490209:+	chr10:37442498:37442546:+ chr10:37455531:37455579:+ chr10:37466592:37466640:+ chr10:37478393:37478441:+	NA	NA	91074	chr10:37441047:37441049:+	ANKRD30A		1
ILMN_1835913	650653	0XXXke1A0kVSx1AkDs	Bad	Transcriptomic?	CCTCCTCCTGCACTGTCCAAATCAGCACCCCAGTACTCCAAAGCAAATGT	NA	NA	L1ME3A_LINE_L1:50	NA	NA	chr5:44743339:44743388:-	CD108903	NA	1
ILMN_1673320	5860102	Ba74S4e9n1Uj9XNt_k	Perfect	Transcriptomic	CGGTGTTGACAGTGACTGTTCGCTTCCCCAGATTTCCCTATCGTCTTGGC	NA	NA	NA	NA	374864	chr18:30517618:30517667:-	C18orf34	ENSG00000166960	1
ILMN_1766914	3060377	H6ddfnVeeOu1xVgdQA	Perfect	Transcriptomic	TGGCTCCTCCTTGCTCCCCTGCTGATGGTGTCCTACCCCGAACTCCAAAA	NA	NA	NA	NA	4239	chr17:19286871:19286920:-	MFAP4	ENSG00000166482	1
ILMN_1663390	1500010	HClLklAJJdNRQpNZ4I	Perfect	Transcriptomic	AAGGCCAGTGCAGCCAAAAGCAGCCTCATCCACCAAGGCATCCGCTGAAG	chr9:89628019:89628068:+	NA	NA	NA	991	chr1:43828753:43828802:+	CDC20	ENSG00000117399	1
ILMN_1769849	3460608	B73kp_SL33RT8B4KFc	Perfect	Transcriptomic	TGTTCTGCAGGCTTGCAGAGTTCTTCTCACCATTTAAACTGAAGGACCCT	NA	NA	NA	NA	84072	chr1:150671070:150671119:-	HORMAD1	ENSG00000143452	1
ILMN_1773006	150373	xiRTBfI6q7XrE7kgOo	Perfect	Transcriptomic	GAGCACCATAACCTTAGATGGGGGTGTCCTGGTACATGTGCAGAAATGGG	NA	chr8:82391702:82391751:-	NA	NA	2167	chr8:82392661:82392661:-	FABP4		1
ILMN_1660114	1050008	WTKniko.oNKU7fdSJU	Bad	Transcriptomic	CATAGGGCTGAGGCAGGATTTGGAATCAGGCCATGTCTTCTCCAGAGCCC	NA	NA	MIRb_SINE_MIR:50	NA	22915	chr4:90875509:90875558:+	MMRN1	ENSG00000138722	1
ILMN_2108735	6370356	BJnZRnS5W.xQwHiYVQ	Perfect	Transcriptomic	AGCGCTCGCCACGCTCAGTGCCCGTTTTACCAATAAACTGAGCGACCCCA	NA	NA	NA	NA	1917	chr20:62119367:62119416:-	EEF1A2	ENSG00000101210	1
ILMN_1726720	1500553	ccp.nyzTtTv19F0uic	Perfect	Transcriptomic	CTAGGCTTTGCTTAGTATCATGTCCATGTTTCCTTCACCTCAGTGGAGCT	NA	NA	NA	rs78153320	51203	chr15:41673141:41673190:+	NUSAP1	ENSG00000137804	1
ILMN_1753196	10414	rr5wo6ngnqt6F9DQJc	Perfect	Transcriptomic	GGTTGCTAAGGATGGGCTGAAGCTGGGGTCTGGACCTTCAATCAAAGCCT	chr5:159849373:159849410:+	chr8:67680138:67680180:-	NA	rs11543169	9232	chr5:159849373:159849410:+	PTTG1		1
ILMN_1815184	6130441	lRA1XkJz0Drjoxn6T0	Perfect	Transcriptomic	CACAAATCCCCTGCAAGCTATTCAAATGGTGATGGATACGCTTGGCATTC	NA	NA	NA	NA	259266	chr1:197053462:197053511:-	ASPM	ENSG00000066279	1
ILMN_1689111	4610615	0SXicSOVOWPfYCU75Q	Perfect	Transcriptomic	CAGCCTGAGCTACAGATGCCCATGCCGATTCTTCGAAAGCCATGTTGCCA	NA	NA	NA	rs41307557 rs75344104	6387	chr10:44876269:44876318:-	CXCL12	ENSG00000107562	2
ILMN_1715991	6290114	cpUoJA1Xl.LOBRzCwU	Perfect	Transcriptomic	GGCCCAGGAAGCAAATCCCCTGCCTTTAGTATGAACCACTATAAGTAACC	NA	NA	NA	NA	8436	chr2:192699237:192699286:-	SDPR	ENSG00000168497	2
ILMN_1716407	2000630	lkhyXdfN0SNEJFXIy4	Perfect	Transcriptomic	GCAGACTAGCCTCTCCTTATCTCACAGATCACAAGCACCCCTAGATAGTG	NA	NA	NA	NA	8470	chr4:186507121:186507170:-	SORBS2	ENSG00000154556	2
ILMN_1655915	2370632	uSt_srl5N7eX3p4Q14	Perfect	Transcriptomic	CAGGTCTTGGTAGGTGCCTGCATCTGTCTGCCTTCTGGCTGACAATCCTG	NA	NA	NA	NA	4320	chr22:24126201:24126250:+	MMP11	ENSG00000099953	2
ILMN_1722489	1230672	W167RldUu5Awqee.YY	Perfect	Transcriptomic	TCCTGGTGTCACGCCCTCCCAGTGTGCAAATAAGGGCTGCTGTTTCGACG	NA	NA	NA	NA	7031	chr21:43783424:43783473:-	TFF1	ENSG00000160182	2
ILMN_1684217	6770026	NRBiFzZZNtCuhcC9Vk	Perfect	Transcriptomic	CACAACGAGACCTATCGCCGCATCGTCAAGGTGGACCTAAAGTTCCCCGC	NA	chr17:8108530:8108563:-	NA	NA	9212	chr17:8108534:8108563:-	AURKB		2
ILMN_1888901	4260437	Np5CxuK7SAIJYKvVuo	Perfect***	Transcriptomic?	GGCTGCAAGTACGTGAGGTGTCAGAAAAGAAGCCGAAGGGTTCCCGTGGG	NA	NA	NA	NA	NA	chr6:1607420:1607469:+	BX106902	NA	2
ILMN_1695658	1050195	NjXGdGm9V.HQN6l.6Q	Perfect	Transcriptomic	GATCCTACGCTCACGGCGTTCCCCTTTACTCAAATCTGGGCCTTTTGGCA	NA	NA	NA	NA	10112	chr5:137523042:137523091:+	KIF20A	ENSG00000112984	2
ILMN_2334359	5220022	W1eBhHdcNcJfF4uIJU	Perfect	Transcriptomic	TCCCTGAACGACACTCTCCTAATCCTAAGCCTTACCTGAGTGAGAAGCCC	NA	NA	NA	NA	2674	chr10:117823145:117823194:-	GFRA1	ENSG00000151892	2
ILMN_1726204	1110048	uqcH_ecovQlOXkDZd0	Perfect	Transcriptomic	GGGCTAACTTTGCTGCTAGGAGTTCAAGCCATGCCTGCAAATCGCCTCTC	NA	NA	NA	NA	11341	chr4:174312486:174312535:-	SCRG1	ENSG00000164106	2
ILMN_1700337	4760646	cYOko5Xu.T1L6955VU	Perfect****	Transcriptomic	CGAATGGCAGGATGCCCTGTGTTTCATTCCAGTTGGTTCTGCTGCCCCCC	NA	chr12:49725355:49725386:+	NA	rs78835037	10024	chr12:49725172:49725190:+	TROAP		2
ILMN_2174805	4040341	lXl.1F829TR.PUkfd4	Bad	Transcriptomic	CCTGCCTTTTCCACCTTATCGTTCCATCACTTTATTCCAGCACTTCTCTG	NA	NA	L1ME4a_LINE_L1:50	rs9909492 rs8079007	146894	chr17:41940903:41940952:+	CD300LG	ENSG00000161649	2
ILMN_1651282	990372	xnqhEk0nQhtFdT3kdI	Perfect	Transcriptomic	GCTGGGGACACAGCATCAGCTCAAGACGTCACCCTCCATTCTGCACTCAG	NA	NA	NA	NA	1308	chr10:105791181:105791230:-	COL17A1	ENSG00000065618	2
ILMN_1696243	7000575	6NfXvx15fumq1Nd550	Perfect	Transcriptomic	ATCCTTCCTGTTTACTCCTGCCTTGTGGCGGGGTCCATCCTCTGCTGCTC	NA	NA	NA	rs113914805	401236	chr6:17131436:17131485:+	FLJ23152	NA	2
ILMN_1716925	5220424	rrrR6g._e6V5.199Uc	Perfect	Transcriptomic	GGTGGTCACTGGGAATTTTTGCTGTGGCCCTGCTTTTCCTTCTTCCCACT	NA	NA	NA	NA	161835	chr15:39892658:39892707:-	FSIP1	ENSG00000150667	2
ILMN_2246956	4150201	3TkXAX.oA3lupXUjJ0	Perfect	Transcriptomic	CATGCACCTAAACCTTTTGGAAAATCTGCCGTGGGCCCTCCAGATAGCTC	NA	NA	NA	rs4987867	596	chr18:60791053:60791102:-	BCL2	ENSG00000171791	3
ILMN_1725276	6100241	3lN_kunvr9Ut3QhSgY	Perfect****	Transcriptomic	GCCATCTTGGCAGTGGCTGTTGGTTTCCCAGTCTCTCAAGACCAGGAACG	NA	chr4:71096939:71096970:+	NA	rs80074584 rs77378221	260436	chr4:71096939:71096968:+	C4orf7		3
ILMN_2092077	4010519	rltvjvPag8pN5Xjjnk	Perfect	Transcriptomic	GCCGTCGTTGATGTTATTCGGGAATTAGGCATCTGCCCTGATGATGCTGC	NA	NA	NA	rs75076193	5304	chr7:142836628:142836677:+	PIP	ENSG00000159763	3
ILMN_1789463	5860022	okSShv6qX39JKoSVj4	Perfect	Transcriptomic	GCACAGCAGGACGTTTGGGGGCCTTCTTTCAGCAGGGGACAGCCCGATTG	NA	NA	NA	NA	5348	chr19:35629747:35629796:+	FXYD1	ENSG00000221857	3
ILMN_1764309	3370347	cSO.1fukt9JddxXE40	Perfect	Transcriptomic	CAGATGTTTTCCCTTGTGGCAGTCTTCAGCCTCCTCTACCCTACATGATC	chr4:100257852:100257893:-	NA	NA	NA	124	chr4:100197724:100197773:-	ADH1A	ENSG00000187758	4
ILMN_1685916	1470647	Teq_16d6oiIaJfyxJw	Perfect	Transcriptomic	CTGGGGTTGTCCTGGCTCTGGGGAGAGAGACGGAGCCTTTAGTACAGCTA	NA	NA	NA	NA	11004	chr1:45233189:45233238:+	KIF2C	ENSG00000142945	4
ILMN_2310814	2630176	fkelyJdF1wyHyVTi.k	Perfect	Transcriptomic	GCACTGGCCTAGAGCCTCACCTCCTAATAGACTTAGCCCCATGAGTTTGC	NA	chr17_ctg5_hap1:762485:762534:-	NA	rs111363688	4137	chr17:44105446:44105495:+	MAPT	ENSG00000186868	5
ILMN_2382942	3830075	onk6SOXK6AyQAQpUp4	Perfect	Transcriptomic	GCTGCATGGCAGATGCCTAGGTGGAAATAGCAAAAACAAGGCCCAGGCTG	NA	NA	NA	NA	771	chr15:63616120:63616169:-	CA12	ENSG00000074410	5
ILMN_1695397	1690400	QaTQf4Sfbp_zjWXohU	Perfect	Transcriptomic	CGGCATCAACTTTGACAGCTTCGTGGCTTGTATGATCCGCCTGGAGACCC	NA	NA	NA	rs34158997	388743	chr1:223717435:223717484:-	CAPN8	ENSG00000203697	5
ILMN_1779416	5560392	96ih0v3USX3Ul7uMQs	Perfect	Transcriptomic	TGGGAGGACTCAGTTTCTCCACAGCCTTCTCCAGCCTGTGTGATACAAGT	NA	NA	NA	NA	57758	chr11:9042029:9042078:-	SCUBE2	ENSG00000175356	5
ILMN_1668766	5420739	lTDrq2VaNW9JF9S.dw	Perfect	Transcriptomic	CATAATGGTGGGTCGCCCCGGATCCCGTTCAGCACCTTCCAGTTTCTCTA	chr3:125701164:125701210:+	NA	NA	NA	54763	chr3:123688967:123689016:-	ROPN1	ENSG00000065371	6
ILMN_1770678	6590278	r_7v.Xrn0Im7kqQuW0	Perfect	Transcriptomic	TTGTGTGTTTTTCCTGGTGCTTCAAGAGCGTGTGCAGGGCAAGTGCCGTC	NA	NA	NA	rs73420297	84733	chr17:77761242:77761291:+	CBX2	ENSG00000173894	6
ILMN_1789507	3460743	HrlFBU.7lE5C.4MKOs	Perfect	Transcriptomic	GGTGCCACCAACCCATTTTGTGCCACATGCAAGTTTTGAATAAGGATGGT	NA	NA	NA	NA	1301	chr1:103343482:103343531:-	COL11A1	ENSG00000060718	6
ILMN_1729216	6110079	NtdHuDoUKASt3pXiZE	Perfect	Transcriptomic	GTCCTCACTGTGAATGGACCAAGGAAACAGGTCTCTGGCCCTGAGCGCAC	NA	NA	NA	rs104894202	1410	chr11:111779543:111779592:-	CRYAB	ENSG00000109846	6
ILMN_1713952	7100021	6V5_jnuf9a.t3CVf3U	Perfect	Transcriptomic	CCCTGCTTGGATGCTGTGCTTTTCCGGTTTGTCTCTAAGCCCCTTTCTCC	NA	chr3:111902457:111902506:-	NA	NA	55765	chr1:200884575:200884624:+	C1orf106	ENSG00000163362	6
ILMN_1692938	4850674	Ek9TyQi_xVdVLfZfXc	Perfect	Transcriptomic	GCATTCCATTAGCAAGAGTTGTACCCCCTCCCCAGTCTTCGCCTTCCTCT	chr1:79519893:79519942:-	NA	NA	NA	29968	chr9:80944681:80944730:+	PSAT1	ENSG00000135069	8
ILMN_1677920	5550367	cQO5fddUoFsfScd65c	Perfect	Transcriptomic	CAAATGTGCCTTCTCCTCCCAGGAACCGTACTTCAGCTACTCTGGTGCCT	NA	NA	NA	NA	4057	chr3:46496789:46496838:-	LTF	ENSG00000012223	8
ILMN_1666845	3840445	NVefS1fVTn1_XjhDAk	Perfect	Transcriptomic	CCCCTGCTTCAGTCCCTTCCCCATGCTTCCTTGCCTGATGACAATAAAGC	chr17:16744072:16744121:-	NA	NA	NA	3872	chr17:39775709:39775758:-	KRT17	ENSG00000173801	8
ILMN_1693218	7040497	ldStS9e9StUAlNfeTU	Perfect	Transcriptomic	CTCCAGGTCCAGTTCCTGTTCCAGGTCCCAAAAGCCATCCTTCTGCATCC	NA	NA	NA	NA	419	chr4:77033539:77033588:+	ART3	ENSG00000156219	8
ILMN_1863962	5890594	05bPfrt6JLl4Xumrnw	Bad	Transcriptomic?	TGCCGTATTCTTGGTGTCTGGAGCAGTGCCTGACCTGTGGCGGGTGCTTA	NA	NA	L2a_LINE_L2:50	rs4984803	NA	chr16:1349920:1349969:-	BX116033	NA	9
ILMN_1683450	130022	clyu1_J4FkeCB37XR4	Perfect	Transcriptomic	GCCTAGGTGTCCTTGAGCTGAACCGCACTGAAGAACTCTTGTCCTCACTG	NA	NA	NA	NA	113130	chr11:64845107:64845156:-	CDCA5	ENSG00000146670	9
ILMN_1795342	2120452	l15HnRer8eOHXp5VFM	Perfect	Transcriptomic	TCCTGCACTGCTCACCTGGGTTTACTGATGACTCCTGGCTGCCCCACCAT	NA	NA	NA	rs1044485	79083	chr2:238462407:238462456:+	MLPH	ENSG00000115648	9
ILMN_1809099	270681	oHtXTtTpcU1feFen1I	Perfect	Transcriptomic	ACTGTCCCTCATGTCCATGGCCTACCATCCCTTCTGACCCTGGCTTCCAG	NA	NA	NA	NA	90865	chr9:6257132:6257181:+	IL33	ENSG00000137033	9
ILMN_1723684	50192	u3rpdOq69yh6P164rU	Perfect	Transcriptomic	TCTGGTGGCCTCATGGGGTGGTTCTAGGACTGGATTTCCTGGTGAGGTCC	NA	NA	NA	NA	2532	chr1:159175984:159176033:+	DARC	ENSG00000213088	9
ILMN_1811387	7570484	fl47fBgwK1TnUVihL0	Perfect	Transcriptomic	GCCTGATGTCTTAACGAATAAAGGTCCCATGCTCCACCCGAGGACAGTTC	NA	NA	NA	NA	7033	chr21:43732174:43732223:-	TFF3	ENSG00000160180	10
ILMN_1773459	3180187	iS6fufufY3BSffhUVU	Perfect	Transcriptomic	CAGTGGCTTGTGCTTGTGCTTCGATCTAACCAGCTTCTTGACCCACCCCC	NA	NA	NA	NA	6664	chr2:5841342:5841391:+	SOX11	ENSG00000176887	10
ILMN_1729801	6060468	fwfUovXT3rjAjqbpJU	Perfect	Transcriptomic	TAACTTCCAGGAGTTCCTCATTCTGGTGATAAAGATGGGCGTGGCAGCCC	NA	NA	NA	rs61731275	6279	chr1:153362614:153362663:-	S100A8	ENSG00000143546	10
ILMN_1803236	6550521	iIIrSSojHBf6A48np0	Perfect	Transcriptomic	AGAAGAGGTCAGCAGGGAGATACTAACCTTTGGAAATGATTAGCTGGCTC	NA	NA	NA	NA	9635	chr1:86922008:86922057:+	CLCA2	ENSG00000137975	10
ILMN_2301083	4260368	ojLV_BETnlid6ABVEk	Perfect****	Transcriptomic	GATAGTCCCTTGAACACACATGCTGCCGAGCTCTGGAAAAACCCCACAGC	chr14:31152309:31152358:-	chr20:44444504:44444552:+	NA	rs61760191	11065	chr20:44444504:44444552:+	UBE2C		10
ILMN_2149164	6960379	rR_nfrF7q8k0L3VSrI	Perfect	Transcriptomic	CACTTGGCTCTTGGTACCTGTGGGTTAGCATCAAGTTCTCCCCAGGGTAG	NA	NA	NA	NA	6422	chr8:41119964:41120013:-	SFRP1	ENSG00000104332	10
ILMN_2161330	940075	okiXEgqS4dhApRKS1I	Perfect	Transcriptomic	GCAGAGCCTACAGAAGGGCAGTGACTCGACAAAGGCCACAGGCAGTCCAG	NA	NA	NA	rs11551511 rs8171	25803	chr6:34505712:34505761:-	SPDEF	ENSG00000124664	10
ILMN_1688071	6290452	o_v_IUY76irO.EkdSU	Perfect	Transcriptomic	TTGGTTTTGAGACCACGATGTTGGGAGGGTATGTTTACAGCACTCCAGCC	NA	NA	NA	NA	9	chr8:18079801:18079850:+	NAT1	ENSG00000171428	10
ILMN_1728787	5290273	ESf6t3l3x20S.fUF_U	Perfect	Transcriptomic	CAGCTTTGGGTCTCTGCCTCTTACTCGTCACAGTTTCTTCCAACCTTGCC	NA	NA	NA	NA	155465	chr7:16918180:16918229:-	AGR3	ENSG00000173467	10
ILMN_1689146	4810209	Q_auJ5XdQNSUiORPXY	Perfect	Transcriptomic	TTGCGGGTGAGCTGCCCTCTCCAAATCCAGCCAGAGATGCACATTCCTCG	NA	NA	NA	rs73800962	2568	chr5:170240518:170240567:+	GABRP	ENSG00000094755	10
ILMN_1714730	5310471	6V04FQT4y1fgRE55Yk	Perfect****	Transcriptomic	CCCTCATGAACCCAACATTGATAGTCCCTTGAACACACATGCTGCCGAGC	chr14:31152332:31152370:-	chr20:44444492:44444534:+	NA	NA	11065	chr20:44442096:44442103:+	UBE2C		10
ILMN_1785570	1770168	rg0n1K7KhV_KpQnhNQ	Good	Transcriptomic	GAATCAGCTTCCAGGTGTAGGGACCCCTTGAGGGGCCAAGCTGACATCCA	NA	NA	NA	rs111929256	203328	chr9:95847146:95847195:+	SUSD3	ENSG00000157303	10
ILMN_1786720	7400452	B1I7KT1VSt.07kj5L0	Perfect****	Transcriptomic	TCCAGATGTAGGCATTCCCCCCAGGTCTTTTCATGTGCAGATTGCAGTTC	NA	chr3:106262077:106262126:+	NA	rs1053767	8842	chr4:15969885:15969934:-	PROM1	ENSG00000007062	10
ILMN_2161820	270170	EipSft36PuOga17i_I	Good	Transcriptomic	GAGGGCCAGCTTGTCTCTTGGATTGTGATGGAACGGTCCTGTGAGTTGAG	NA	NA	NA	NA	219970	chr11:58602116:58602165:-	GLYATL2	ENSG00000156689	10
ILMN_1678535	3360095	9nuRXIBBM_1TiSuXiE	Perfect	Transcriptomic	GCTGTGCACCCTAGAAACAACATATTGTCCCATGAGCAGGTGCCTGAGAC	NA	NA	NA	NA	2099	chr6:152423991:152424040:+	ESR1	ENSG00000091831	10
ILMN_1766650	830056	ZlNu5_.TUu85H9RL6E	Perfect	Transcriptomic	GCCATCGTGTGCTTGTTTCATCCAGTGTTATGCACTTTCCACAGTTGGAC	NA	NA	NA	rs75300570	3169	chr14:38059459:38059508:-	FOXA1	ENSG00000129514	10
ILMN_1738401	5090750	NfUlLd7FkbWif23GHs	Perfect	Transcriptomic	CTTCCAGCCAGTCTCTGTACCGCACGTCCGGAGCTTTCGTCTACGACTGT	NA	NA	NA	NA	2296	chr6:1612281:1612330:+	FOXC1	ENSG00000054598	10
ILMN_1728934	2070494	iTtHHqiu9edyfUY4pk	Perfect	Transcriptomic	CATGTCACTACTGGGGAGGTGTTCCTGCTCTAGCTTCCACGATGAGGCGC	NA	NA	NA	NA	9055	chr15:91509501:91509550:-	PRC1	ENSG00000198901	10
ILMN_1898518	1570114	Wp9qat1O8z7u.HifVE	Perfect	Transcriptomic	GGCTTCGGGCGGGTCTCCATGTTATATTGTGTGTTTACTGAGCTTCCCAC	NA	NA	NA	NA	2674	chr10:117816748:117816797:-	GFRA1	ENSG00000151892	10
ILMN_1810978	6980762	BR551xR5BRZ59xR52w	Bad	Transcriptomic	CACTGCTGCTCCTACCACTGCAACCACCGCTGCTTCTACCACTGCTCGTA	chr12:55250591:55250635:+	NA	(CTG)n_Simple_repeat_Simple_repeat:46	NA	118430	chr12:55250615:55250664:+	MUCL1	ENSG00000172551	10
ILMN_1740609	380600	fqhfFFXSLnn0XEcXEI	Perfect	Transcriptomic	GGGGACCTTACCACCCCTCAGAGTGCTGCTTCACCTACACTACCTACAAG	NA	NA	NA	NA	6358	chr17:34311439:34311488:-	CCL15	ENSG00000161574	10
Reference. Dunning MJ, Curtis C, Barbosa-Morais NL, Caldas C, Tavare S, et al. (2010) The importance of platform annotation in interpreting microarray data. Lancet Oncol 11: 717.
